# Supplementary material for: Genome-Wide Epigenetic Regulation of Gene Transcription in Maize Seeds
Source: PLoS One. 2015 Oct 15;10(10):e0139582. doi: 10.1371/journal.pone.0139582 (PMC4607434; doi:10.1371/journal.pone.0139582)
Supplement: S1 Table — (XLS) [file pone.0139582.s002.xls]

## Sheet: embryo in CG context
Position relative to C	Sequence	Total occurrences	Methylated positions	% Methylated
-2	A	3714371	3222439	86.76
-2	C	4444676	3794249	85.37
-2	G	5421576	4551003	83.94
-2	T	3623608	3168132	87.43
-1	A	3603477	3035299	84.23
-1	C	4532296	3913469	86.35
-1	G	4628996	3912412	84.52
-1	T	4439462	3874643	87.28
0	A	0	0	0
0	C	17204231	14735823	85.65
0	G	0	0	0
0	T	0	0	0
1	A	0	0	0
1	C	0	0	0
1	G	17204231	14735823	85.65
1	T	0	0	0
2	A	4874462	4290579	88.02
2	C	4408836	3708922	84.12
2	G	4556143	3912868	85.88
2	T	3364790	2823454	83.91
3	A	3770019	3305737	87.68
3	C	4917759	4102511	83.42
3	G	4988382	4278862	85.78
3	T	3528070	3048712	86.41
4	A	3435350	2981441	86.79
4	C	4617290	3942903	85.39
4	G	5843413	4935628	84.46
4	T	3308176	2875849	86.93

## Sheet: endosperm in CG context 
Position relative to C	Sequence	Total occurrences	Methylated positions	% Methylated
-2	A	6245899	5548559	88.84
-2	C	8105013	6991037	86.26
-2	G	10163798	8630006	84.91
-2	T	6144590	5504903	89.59
-1	A	6022908	5197886	86.3
-1	C	8324508	7283801	87.5
-1	G	8602993	7284153	84.67
-1	T	7708891	6908665	89.62
0	A	0	0	0
0	C	30659300	26674505	87
0	G	0	0	0
0	T	0	0	0
1	A	0	0	0
1	C	0	0	0
1	G	30659300	26674505	87
1	T	0	0	0
2	A	8289234	7443218	89.79
2	C	8044760	6802807	84.56
2	G	8523053	7399079	86.81
2	T	5802253	5029401	86.68
3	A	6419365	5749176	89.56
3	C	9252321	7800689	84.31
3	G	8986653	7790323	86.69
3	T	6000960	5334316	88.89
4	A	5794834	5141638	88.73
4	C	8336690	7202320	86.39
4	G	10953118	9361548	85.47
4	T	5574657	4968998	89.14

## Sheet: embryo in CHG context
Position relative to C	Sequence	Total occurrences	Methylated positions	% Methylated
-2	A	3639449	2951283	81.09
-2	C	3682269	3046893	82.74
-2	G	3872655	3222729	83.22
-2	T	3355867	2653589	79.07
-1	A	3318532	2775174	83.63
-1	C	3384204	2820697	83.35
-1	G	4311030	3329644	77.24
-1	T	3536474	2948979	83.39
0	A	0	0	0
0	C	14550240	11874494	81.61
0	G	0	0	0
0	T	0	0	0
1	A	5054720	4137546	81.86
1	C	4468087	3729981	83.48
1	G	0	0	0
1	T	5027433	4006967	79.7
2	A	0	0	0
2	C	0	0	0
2	G	14550240	11874494	81.61
2	T	0	0	0
3	A	3984868	3381115	84.85
3	C	3817866	2986296	78.22
3	G	3842720	3155315	82.11
3	T	2904786	2351768	80.96
4	A	3579587	2891780	80.79
4	C	3629004	2966432	81.74
4	G	3905608	3257230	83.4
4	T	3436039	2759050	80.3

## Sheet: endosperm in CHG context 
Position relative to C	Sequence	Total occurrences	Methylated positions	% Methylated
-2	A	5561359	4793451	86.19
-2	C	6600893	5683600	86.1
-2	G	6743763	5868693	87.02
-2	T	5209362	4452015	85.46
-1	A	5185731	4593869	88.59
-1	C	5863485	5123027	87.37
-1	G	7514679	6154267	81.9
-1	T	5551482	4926596	88.74
0	A	0	0	0
0	C	24115377	20797759	86.24
0	G	0	0	0
0	T	0	0	0
1	A	7880403	6868518	87.16
1	C	8320937	7099763	85.32
1	G	0	0	0
1	T	7914037	6829478	86.3
2	A	0	0	0
2	C	0	0	0
2	G	24115377	20797759	86.24
2	T	0	0	0
3	A	6182232	5538987	89.6
3	C	6661678	5472351	82.15
3	G	6659208	5765855	86.58
3	T	4612259	4020566	87.17
4	A	5528937	4774372	86.35
4	C	6438657	5487935	85.23
4	G	6783525	5911398	87.14
4	T	5364257	4624053	86.2

## Sheet: embryo in CHH context
Position relative to C	Sequence	Total occurrences	Methylated positions	% Methylated
-2	A	10771165	2232682	20.73
-2	C	9089914	1809855	19.91
-2	G	10859772	2182565	20.1
-2	T	10302913	1963734	19.06
-1	A	9405069	1902054	20.22
-1	C	9958889	2055900	20.64
-1	G	11485839	2200111	19.15
-1	T	10173967	2030771	19.96
0	A	0	0	0
0	C	41023764	8188836	19.96
0	G	0	0	0
0	T	0	0	0
1	A	14562322	4031464	27.68
1	C	13208955	1625171	12.3
1	G	0	0	0
1	T	13252486	2532201	19.11
2	A	14324143	4444190	31.03
2	C	12652006	1735637	13.72
2	G	0	0	0
2	T	14047613	2009008	14.3
3	A	9626672	1951596	20.27
3	C	10285390	1691557	16.45
3	G	11629275	2531195	21.77
3	T	9482425	2014487	21.24
4	A	10514896	2222969	21.14
4	C	9248521	1677774	18.14
4	G	11794128	2521243	21.38
4	T	9466217	1766849	18.66

## Sheet: endosperm in CHH context 
Position relative to C	Sequence	Total occurrences	Methylated positions	% Methylated
-2	A	15575060	2638545	16.94
-2	C	15577649	2718749	17.45
-2	G	17541037	3132395	17.86
-2	T	15070742	2379182	15.79
-1	A	13844308	2306999	16.66
-1	C	16879762	3122192	18.5
-1	G	17904543	3024402	16.89
-1	T	15135875	2415278	15.96
0	A	0	0	0
0	C	63764488	10868871	17.05
0	G	0	0	0
0	T	0	0	0
1	A	21058287	5073723	24.09
1	C	22572981	2563502	11.36
1	G	0	0	0
1	T	20133219	3231646	16.05
2	A	20641875	5629807	27.27
2	C	22070044	2680684	12.15
2	G	0	0	0
2	T	21052567	2558379	12.15
3	A	13588097	2334766	17.18
3	C	17936021	2546454	14.2
3	G	18261598	3467933	18.99
3	T	13978770	2519717	18.03
4	A	15255086	2728743	17.89
4	C	15704728	2440869	15.54
4	G	18934734	3528984	18.64
4	T	13869936	2170274	15.65
